# Supplementary material for: COVID-19 Vaccines: Fear of Side Effects among German Health Care Workers
Source: Vaccines (Basel). 2022 Apr 28;10(5):689. doi: 10.3390/vaccines10050689 (PMC9146316; doi:10.3390/vaccines10050689)
Supplement: Supplementary file 1 [file vaccines-10-00689-s001.zip]

Archive with 1 entries (1 files):
- vaccines-1665360-supplementary.pdf
